# Supplementary material for: Enhancing arthropod occurrence in wheat cropping systems: the role of non-chemical pest management and nitrogen optimization
Source: Environ Monit Assess. 2024 May 23;196(6):572. doi: 10.1007/s10661-024-12709-9 (PMC11111577; doi:10.1007/s10661-024-12709-9)
Supplement: Supplementary file 1 — Supplementary file1 Table S1: Field books of the NOcsPS experimental field. List of plant cultivation measures for the trial years 2020-2022. (XLSX 33 KB) [file 10661_2024_12709_MOESM1_ESM.xlsx]

## Sheet: Tabelle1
		seeding				fertilization		plant protection																assessments		agronomical treatment
crop	cropping variant							herbicides and mechanical weed control						fungicides					insecticides
		date	variety	grains/ m²	kg/ha	date	fertilizer	date	BBCH	measures	/ha			date	BBCH	measures	/ha	pest	date	BBCH	measures	/ha	pest	date	measures	date	measures
2020																								2020-05-28	assessment Aphidoidea, Oulema melanopus, Antagonists
wheat	organic	2019-10-07	RGT Reform	380		2019-08-12	1000 kg/ha Börde Lime I	2019-07-30		previous crop (oats) stubble treatment ( cultivator 5cm)														2020-06-04	assessment Aphidoidea, Oulema melanopus, Antagonists
						2019-08-21	800 kg/ha PK 12+24	2019-08-21		plowing with packer (24cm)														2020-06-11	assessment Aphidoidea, Oulema melanopus, Antagonists
						2020-03-31	40 kg/ha Kieserit	2020-03-24	22	weeding	2x													2020-06-18	assessment Aphidoidea, Oulema melanopus, Antagonists
							8 kg/ha S	2020-04-09	23	weeding	2x													25.06.20, 02.07.20	assessment Aphidoidea, Oulema melanopus, Antagonists	2020-10-28	control of germination
							10 kg/ha MgO																	2020-11-04	assessment ground beetle	2021-03-03	Nmin-sampling
wheat	conventional	2019-10-07	RGT Reform	360										2020-05-08	37	Input classic	1,25 l	Septoria triticii						2020-05-28	assessment Aphidoidea, Oulema melanopus, Antagonists
			pickle: Landor CT			2019-08-12	1000 kg/ha Börde Lime I	2019-07-30		previous crop (oats) stubble treatment ( cultivator 5cm)						active ingredient 160 g/l Prothioconazole, 300 g/l Spiroxamine								2020-06-04	assessment Aphidoidea, Oulema melanopus, Antagonists
			(composition: fludioxonil 25 g/l (2.4% by weight), difenoconazole 20 g/l (1.9 wt.%), tebuconazol 5 g/l (0.5 wt.%))			2019-08-21	800 kg/ha PK 12+24	2019-08-21		plowing with packer (24cm)														2020-06-11	assessment Aphidoidea, Oulema melanopus, Antagonists
						2020-03-30	370,0 kg/ha KAS	2019-10-23	13	Bacara FORTE	1,0l	1,0l	1											2020-06-18	assessment Aphidoidea, Oulema melanopus, Antagonists
							100 kg/ha N			active ingredients: 120g/l Diflufenican, 120g/l Flufenacet, 120g/l Flurtamone														25.06.20, 02.07.20	assessment Aphidoidea, Oulema melanopus, Antagonists
						2020-03-31	40 kg/ha Kieserit																	2020-11-04	assessment ground beetle
							8 kg/ha S																	2020-11-02	weed assessment
							10 kg/ha MgO
						2020-04-29	148,0 kg/ha KAS
							40 kg/ha N
																								2020-05-28	assessment Aphidoidea, Oulema melanopus, Antagonists
wheat	NOcsPS	2019-10-07	RGT Reform	250		2019-08-12	1000 kg/ha Börde Lime I	2019-07-30		previous crop (oats) stubble treatment ( cultivator 5cm)														2020-06-04	assessment Aphidoidea, Oulema melanopus, Antagonists
						2019-08-21	800 kg/ha PK 12+24	2019-08-21		plowing with packer (24cm)														2020-06-11	assessment Aphidoidea, Oulema melanopus, Antagonists
						2020-03-30	260,0 kg/ha KAS	2020-03-24	22	weeding	2x													2020-06-18	assessment Aphidoidea, Oulema melanopus, Antagonists
							70 kg/ha N	2020-04-09	23	weeding	2x													25.06.20, 02.07.20	assessment Aphidoidea, Oulema melanopus, Antagonists
						2020-03-31	40 kg/ha Kieserit																	2020-11-04	assessment ground beetle
							8 kg/ha S																	2020-11-02	weed assessment
							10 kg/ha MgO
						2020-04-29	104,0 kg/ha KAS
							28 kg/ha N
2021																								2021-02-25	assessment ground beetle, Aphidoidea	2021-04-21	1. sampling plant biomass
wheat	organic	2020-10-08	RGT Reform	380		2021-03-08	100 kg/ha Kieserit	2020-07-23		previous crop (pea) stubble treatment ( cultivator 5cm)														2021-04-22	weed assessment	2021-06-03	2. sampling plant biomass
							20 kg/ha S	2020-08-12		cultivator (5cm)														2021-06-14	assessment Aphidoidea, Oulema melanopus, Antagonists	2021-07-22	3. sampling plant biomass
							25 kg/ha MgO	2020-09-29		plowing with packer (24cm); plot 3, 4														2021-06-14	assessment of fungi	2021-07-01	spike counting
								2020-09-30		plowing with packer (24cm); plot 1, 2														2021-06-21	assessment Aphidoidea, Oulema melanopus, Antagonists
								2020-09-30		cultivator (10cm)														2021-06-21	assessment of fungi
								2020-10-13		weeding (blind), Hatzenbichler														2021-11-03	assessment Aphidoidea, Oulema melanopus, Antagonists
wheat	conventional	2020-10-08	RGT Reform	360		2021-03-08	185,0 kg/ha KAS	2021-03-31		weeding (blind), Hatzenbichler		2x		2021-06-02	43/45	Revytrex	1,2 l	Septoria triticii	2021-11-03	12/13	Karate Zeon	75 ml	ground beetle	2021-02-25	assessment ground beetle, Aphidoidea
			pickle: Rubin TT				50 kg/ha N									Comet	0,4 l				plots 1 & 4			2021-03-24	weed assessment
			(composition: prochloraz 38.6g/l (42g/l copper chloride complex), pyrimethanil 42g/l, triticonazole 25g/l)			2021-03-08	100 kg/ha Kieserit								active ingreduent:	66,7 g/l Fluxapyroxad					Lambda Cyhalothrin (100 g/l)			2021-05-04	assessment of fungi conventional
							20 kg/ha S	2020-07-23		previous crop (pea) stubble treatment ( cultivator 5cm)						66,7 g/l Mefentrifluconazole								2021-05-10	assessment of fungi conventional
							25 kg/ha MgO	2020-08-12		cultivator (5cm)						200 g/l Pyraclostrobin								2021-05-18	assessment of fungi conventional
						2021-03-30	185,0 kg/ha KAS	2020-09-29		plowing with packer (24cm); plot 3, 4														2021-05-26	assessment of fungi conventional
							50 kg/ha N	2020-09-30		plowing with packer (24cm); plot 1, 2														2021-06-01	assessment of fungi conventional, organic, NOcsPS
						2021-04-27	148,0 kg/ha KAS (plot 3)	2020-09-30		cultivator (10cm)														2021-06-14	assessment Aphidoidea, Oulema melanopus, Antagonists
							40 kg/ha RN	2020-11-06	12	Trinity	1,5l	2,0l	0.75											2021-06-21	assessment Aphidoidea, Oulema melanopus, Antagonists
						2021-04-28	148,0 kg/ha KAS (plot 1,2,4)			active ingredients:300 g/l Pendimethalin, 250 g/l Chlortoluron, 40 g/l Diflufenican														2021-06-21	assessment of fungi
							40 kg/ha N																	2021-11-03	assessment Aphidoidea, Oulema melanopus, Antagonists
wheat	NOcsPS	2020-10-08	RGT Reform	250		2021-03-08	185,0 kg/ha KAS	2020-07-23		previous crop (pea) stubble treatment ( cultivator 5cm)
		27.10.20	RGT Reform	360			50 kg/ha N	2020-08-12		cultivator (5cm)
						2021-03-08	100 kg/ha Kieserit	2020-09-29		plowing with packer (24cm); plot 3, 4														2021-02-25	assessment ground beetle, Aphidoidea
							20 kg/ha S	2020-09-30		plowing with packer (24cm); plot 1, 2														2021-04-22	weed assessment
							25 kg/ha MgO	2020-09-30		cultivator (10cm)														2021-06-14	assessment of fungi
						2021-03-30	88,0 kg/ha KAS	2020-10-13		weeding (blind), Hatzenbichler														2021-06-14	assessment Aphidoidea, Oulema melanopus, Antagonists
							23,8 kg/ha N	2021-03-31		weeding (blind), Hatzenbichler		2x												2021-06-21	assessment Aphidoidea, Oulema melanopus, Antagonists
						2021-04-28	88,0 kg/ha KAS																	2021-06-21	assessment of fungi
							23,8 kg/ha N																	2021-11-03	assessment Aphidoidea, Oulema melanopus, Antagonists
2022																								17.03.22	assessment ground beetle, Aphidoidea
wheat	organic	2021-09-30	RGT Reform	380		2022-03-08	100 kg/ha Kieserit	2021-08-19		cultivator (5cm)														31.05.22	assesment Aphidoidea
							20 kg/ha S	2021-09-22		plowing (24cm)														07.06.22	assesment Aphidoidea
							25 kg/ha MgO	2021-09-27		cultivator (3cm)														14.06.22	assesment Aphidoidea
								2021-10-07		blind weeding														21.06.22	assesment Aphidoidea
								2022-03-22	24/25	weeding	2x
																								17.03.22	assessment ground beetle, Aphidoidea
wheat	conventional	2021-09-30	RGT Reform	360		2022-03-08	100 kg/ha Kieserit	2021-08-19		cultivator (5cm)									2022-03-18	23	Karate Zeon	75 ml	ground beetle	31.05.22	assesment Aphidoidea
			pickle: Rubin TT				20 kg/ha S	2021-09-22		plowing (24cm)											plot 2			07.06.22	assesment Aphidoidea
			(composition: prochloraz 38.6g/l (42g/l copper chloride complex), pyrimethanil 42g/l, triticonazole 25g/l)				25 kg/ha MgO	2021-09-27		cultivator (3cm)											Lambda Cyhalothrin (100 g/l)			14.06.22	assesment Aphidoidea
						2022-03-30	296,0 kg/ha KAS	2021-10-27	12	Trinity	2,0l	2,0l	1											21.06.22	assesment Aphidoidea
							79,9 kg/ha N
						2022-04-25	111,0 kg/ha KAS
							30,0 kg/ha N
																								17.03.22	assessment ground beetle, Aphidoidea
wheat	NOcsPS	2021-09-30	RGT Reform	250		2022-03-08	100 kg/ha Kieserit	2021-08-19		cultivator (5cm)														31.05.22	assesment Aphidoidea
							20 kg/ha S	2021-09-22		plowing (24cm)														07.06.22	assesment Aphidoidea
							25 kg/ha MgO	2021-09-27		cultivator(3cm)														14.06.22	assesment Aphidoidea
						2022-03-30	207,0 kg/ha KAS	2021-10-07		blind weeding														21.06.22	assesment Aphidoidea
							55,9 kg/ha N	2022-03-22	24/25	weeding	2x
						2022-04-25	44,0 kg/ha KAS
							11,9 kg/ha N
