# Supplementary material for: Enhancing arthropod occurrence in wheat cropping systems: the role of non-chemical pest management and nitrogen optimization
Source: Environ Monit Assess. 2024 May 23;196(6):572. doi: 10.1007/s10661-024-12709-9 (PMC11111577; doi:10.1007/s10661-024-12709-9)
Supplement: Supplementary file 2 — Supplementary file2 Table S2: Arthropod biomass comparison between cropping variants using a linear model and Tukey post-hoc-test (p ≤ 0.05). F, df and p-values are provided for the predictors. For pairwise comparisons (Tukey test), the p-value is reported. As key figures for the model, R² (coefficient of determination) and the p-value of the F-test are reported. The F-test is used to examine whether at least one of the predictors in the model was significant. (XLSX 18 KB) [file 10661_2024_12709_MOESM2_ESM.xlsx]

## Sheet: Tabelle1
	catching methods
	eclector traps		sweeping net		yellow trap		biomass
predictors	F(df1,df2)	p value	F(df1,df2)	p value	F(df1,df2)	p value
Collection day	F(2,137)=23.01	<0.001	F(3,294)=4.88	0.0025	F(1,140)=0.09	0.7596
Cropping variant	F(2,137)=2.24	0.1105	F(2,294)=6.98	0.0011	F(2,140)=4.42	0.0138
Tukey test
NOcsPS vs. conventional		0.0916		0.001		0.071
NOcsPS vs. organic		0.6397		0.420		0.792
conventional vs. organic		0.4548		0.043		0.014
Model
R²	0.27		0.089		0.059
F-test p-value	<0.001		<0.001		0.060
	catching methods
	eclector traps		sweeping net		yellow trap		abundance
predictors	F(df1,df2)	p value	F(df1,df2)	p value	F(df1,df2)	p value
Collection day	F(2,137)= 5205.12	<0.001	F(3,294)= 1874.36	<0.001	F(1,140)= 61.19	<0.001
Cropping variant	F(2,137)= 590.90	<0.001	F(2,294)= 463.68	<0.001	F(2,140)= 160.65	<0.001
Tukey test
NOcsPS vs. conventional		<0.001		<0.001		<0.001
NOcsPS vs. organic		<0.001		<0.001		<0.001
conventional vs. organic		<0.001		<0.001		<0.001
Model
R²	0.3542		0.2590		0.0436
F-test p-value	<0.001		<0.001		<0.001
