# Supplementary material for: Enhancing arthropod occurrence in wheat cropping systems: the role of non-chemical pest management and nitrogen optimization
Source: Environ Monit Assess. 2024 May 23;196(6):572. doi: 10.1007/s10661-024-12709-9 (PMC11111577; doi:10.1007/s10661-024-12709-9)
Supplement: Supplementary file 4 — Supplementary file4 Table S4: List of collected arthropods classified according to taxonomic categories, depending on study year and cropping variant. (XLSX 27 KB) [file 10661_2024_12709_MOESM4_ESM.xlsx]

## Sheet: Tabelle1
catching method	cropping variant	year	Arachnida	Insecta	Orthoptera	Caelifera	Hemiptera	Heteroptera	Auchenorrhyncha	Psylloidea	Aphidoidea	Coccoidea	Coleoptera	Carabidae	Staphylinidae	Cantharidae	Elateridae	Coccinellidae	Coccinellidae larvae	Coccinellidae puppa	Curculionidae	Chrysomelidae	Oulema	Oulema larvae	Alticinae	Scarabaeidae	other Coleoptera	other Coleoptera larvae	Hymenoptera	Cephidae	Tenthredinidae	Tenthredinidae larvae	Parasitica	Apidae	other Hymenoptera	Neuroptera	Chrysopidae	Chrysopidae larvae	Lepidoptera	Lepidoptera adult	Lepidoptera larvae	Lepidoptera puppa	Diptera	Syrphidae	Syrphidae larvae	Syrphidae puppa	Hybotidae	Dolichopodidae	Asilidae
eclector	organic	2020	18			0		116	146	1	191	0		133	299	0	56	76	35	0	62	45	20	1	4	5	178	25		0	3	7	692	27	15		1	0		0	1	0		31	0	0	10	6	0
		2021	101			1		78	50	0	22	0		267	848	0	70	67	8	0	181	27	25	0	0	10	328	240		7	1	6	735	61	9		1	0		8	5	0		0	0	0	51	29	0
		2022	135			4		98	117	3	250	0		125	503	0	44	44	8	0	158	7	10	0	9	10	336	131		0	1	5	903	39	112		1	1		7	4	0		4	0	0	167	242	2
		total	254			5		292	313	4	463	0		525	1650	0	170	187	51	0	401	79	55	1	13	25	842	396		7	5	18	2330	127	136		3	1		15	10	0		35	0	0	228	277	2
eclector	NOcsPS	2020	27			1		124	177	0	180	0		94	367	1	28	90	25	0	28	13	11	0	7	2	121	7		0	0	4	794	29	15		1	0		0	3	0		23	0	0	13	8	0
		2021	65			0		190	57	0	16	0		485	1522	4	63	77	7	0	185	15	30	0	2	16	614	1096		2	0	8	1305	21	3		1	0		4	0	0		0	0	0	30	21	0
		2022	202			0		112	156	13	161	0		141	1014	0	21	30	6	0	195	5	7	3	14	12	446	587		1	0	19	1347	17	41		2	2		3	3	0		5	0	0	244	287	0
		total	294			1		426	390	13	357	0		720	2903	5	112	197	38	0	408	33	48	3	23	30	1181	1690		3	0	31	3446	67	59		4	2		7	6	0		28	0	0	287	316	0
eclector	conventional	2020	32			0		36	105	1	153	0		68	300	0	78	48	14	0	14	17	45	1	4	0	77	9		0	0	4	462	16	5		0	0		0	4	0		36	1	0	15	3	0
		2021	47			0		27	40	1	5	0		282	1644	0	60	26	16	0	220	11	59	0	2	5	571	277		4	1	11	595	4	5		0	3		9	4	0		0	1	0	48	15	0
		2022	149			3		36	102	30	106	0		115	885	0	35	20	5	0	105	4	9	3	3	5	481	151		0	0	30	621	10	8		2	2		2	0	0		3	0	0	197	302	1
		total	228			3		99	247	32	264	0		465	2829	0	173	94	35	0	339	32	113	4	9	10	1129	437		4	1	45	1678	30	18		2	5		11	8	0		39	2	0	260	320	1
sweeping net	organic	2020	156			2		240	101	5	1456	0		2	1	2	8	61	44	4	23	15	32	19	5	181	192	12		2	2	3	345	5	7		2	3		11	5	0		30	46	3	23	0	1
		2021	193			8		226	28	0	85	0		4	13	3	4	6	3	0	43	4	30	21	1	19	353	26		3	0	37	190	15	5		0	1		16	22	0		20	0	0	57	0	3
		2022	246			2		516	123	45	621	0		25	9	5	2	34	11	0	168	25	8	18	3	15	327	471		0	0	32	398	45	9		33	1		19	20	0		24	1	0	82	13	1
		total	595			12		982	252	50	2162	0		31	23	10	14	101	58	4	234	44	70	58	9	215	872	509		5	2	72	933	65	21		35	5		46	47	0		74	47	3	162	13	5
sweeping net	NOcsPS	2020	171			28		470	112	1	2219	0		1	5	1	2	58	78	9	21	2	21	144	11	18	52	21		0	0	4	411	4	4		9	4		14	15	0		64	26	6	17	0	0
		2021	221			17		996	32	11	51	0		34	21	6	2	11	6	0	109	25	69	23	0	11	621	32		0	0	86	334	10	7		4	1		12	9	0		19	0	0	106	6	5
		2022	251			3		610	115	4	316	0		12	8	9	1	22	12	0	72	13	17	28	4	15	215	35		3	1	57	448	44	5		16	8		12	11	0		20	1	0	61	12	0
		total				48		2076	259	16	2586	0		47	34	16	5	91	96	9	202	40	107	195	15	44	888	88		3	1	147	1193	58	16		29	13		38	35	0		103	27	6	184	18	5
sweeping net	conventional	2020	171			11		186	101	3	1296	0		2	2	0	12	38	37	4	7	2	19	43	3	5	534	5		0	1	5	326	4	6		4	1		12	16	0		40	29	4	11	1	0
		2021	213			2		105	27	0	78	0		4	4	0	2	3	1	0	32	11	98	36	1	12	8	61		0	16	36	127	1	0		4	0		5	11	0		1	0	0	36	5	1
		2022	247			1		126	116	6	281	0		4	1	0	2	6	1	0	17	20	18	40	1	7	11	40		0	0	134	204	1	1		9	0		3	18	0		3	0	0	32	19	0
		total				14		417	244	9	1655	0		10	7	0	16	47	39	4	56	33	135	119	5	24	553	106		0	17	175	657	6	7		17	1		20	45	0		44	29	4	79	25	1
yellow trap	organic	2020	21			3		38	97	3	268	0		2	8	0	8	17	61	1	9	14	1	7	4	2	28	13		0	7	1	244	26	32		1	1		0	0	0		12	14	0	4	9	1
		2021	33			2		21	20	0	203	0		8	45	2	10	11	40	0	4	0	5	3	6	5	60	51		0	9	3	275	70	16		0	1		2	2	0		1	0	0	13	32	1
		2022	74			0		75	239	0	680	0		17	31	1	9	15	20	0	21	4	1	0	6	7	123	4		26	7	4	423	116	90		0	2		2	0	0		12	2	0	20	613	9
		total	128			5		134	356	3	1151	0		27	84	3	27	43	121	1	34	18	7	10	16	14	211	68		26	23	8	942	212	138		1	4		4	2	0		25	16	0	37	654	11
yellow trap	NOcsPS	2020	14			1		47	118	1	493	0		2	20	0	0	17	174	0	10	22	0	13	8	1	71	37		3	7	1	321	28	6		0	1		0	4	0		4	2	0	2	2	0
		2021	39			1		78	19	2	180	0		76	109	1	5	14	23	0	45	3	11	7	5	8	53	276		0	8	22	415	23	6		0	0		2	0	0		2	0	0	20	26	0
		2022	116			2		80	224	2	586	0		17	73	3	10	10	17	0	21	7	2	0	3	5	144	4		10	4	2	766	44	58		0	5		3	1	0		10	0	0	33	949	0
		total	169			4		205	361	5	1259	0		95	202	4	15	41	214	0	76	32	13	20	16	14	268	317		13	19	25	1502	95	70		0	6		5	5	0		16	2	0	55	977	0
yellow trap	conventional	2020	14			1		7	73	2	545	0		4	12	0	5	16	64	0	4	16	9	11	3	0	14	22		0	1	1	209	8	7		0	0		0	1	0		7	3	0	6	9	1
		2021	46			0		18	16	4	220	0		19	158	1	14	6	39	0	35	1	10	15	3	2	56	104		1	11	8	334	7	6		0	5		0	8	0		3	1	0	27	6	1
		2022	70			0		23	218	1	882	0		10	56	0	7	4	12	0	12	4	2	2	8	3	94	19		7	3	4	517	16	37		1	12		3	0	0		22	0	0	23	789	1
		total	130			1		48	307	7	1647	0		33	226	1	26	26	115	0	51	21	21	28	14	5	164	145		8	15	13	1060	31	50		1	17		3	9	0		32	4	0	56	804	3
[truncated: 16 more columns]
